# Supplementary material for: Microdroplet-guided intercalation and deterministic delamination towards intelligent rolling origami
Source: Nat Commun. 2019 Nov 4;10:5019. doi: 10.1038/s41467-019-13011-w (PMC6828951; doi:10.1038/s41467-019-13011-w)
Supplement: Supplementary file 7 — Source Data [file 41467_2019_13011_MOESM7_ESM.xlsx]

## Sheet: Figure 2c
	Diameter of tubular microstructures
	L=80 μm
	Total Thickness (nm)	Sample 1	Sample 2	Sample 3	Sample 4	Sample 5	Sample 6	Sample 7	Sample 8	Sample 9	Sample 10	Avg	SD
	90	13.5	12.4	12.9	12.9	12.9	12.4	12.4	12.4	12.9	12.4	12.71	0.37253
	120	16.5	17	15.9	18.2	17.6	17.6	18.8	17.6	17.6	17	17.38	0.8257
	150	18.8	20.6	21.2	21.8	21.2	20	22.4	21.2	20.6	21.8	20.96	1.02762
	180	26.5	28.8	27.6	27.6	26.5	25.3	24.1	25.3	25.3	25.9	26.29	1.40274
	210	32.9	34.1	34.7	32.4	32.9	32.4	31.8	32.9	32.9	30.6	32.76	1.1296
	240	40	34.1	37.6	37.6	41.8	39.4	37	37	38.8	47	39.03	3.47948
	L=100 μm
	Total Thickness (nm)	Sample 1	Sample 2	Sample 3	Sample 4	Sample 5	Sample 6	Sample 7	Sample 8	Sample 9	Sample 10	Avg	SD
	90	14.7	14.7	13.2	12.4	12.4	13.5	14.7	14.1	12.4	14.1	13.62	0.97843
	120	16.5	18.8	15.9	16.5	18.8	18.8	17.6	17.6	17.6	17	17.51	1.04929
	150	22.4	23.5	22.4	21.2	21.2	22.4	21.2	21.8	19.4	21.8	21.73	1.09347
	180	24.1	25.9	24.7	24.1	27	23.5	27	25.9	25.3	25.9	25.34	1.21674
	210	30.6	33.5	35.3	36.5	37.6	34.1	36.5	32.9	32.4	32.9	34.23	2.19649
	240	40	45.9	45.3	40.6	35.7	40.6	35.7	40	43.5	43.5	41.08	3.55021
	L=120 μm
	Total Thickness (nm)	Sample 1	Sample 2	Sample 3	Sample 4	Sample 5	Sample 6	Sample 7	Sample 8	Sample 9	Sample 10	Avg	SD
	90	12.9	13.5	11.2	11.8	12.9	11.8	13.5	12.9	12.9	13.5	12.69	0.81302
	120	20.6	18.2	21.2	18.8	20	20	21.2	18.2	18.8	20	19.7	1.14018
	150	22.9	22.9	21.8	23.5	22.3	22.9	23.5	21.2	23.5	20.6	22.51	1.01702
	180	25.3	26.5	26.5	25.3	27	27	24.7	24.7	27	28.2	26.22	1.16505
	210	37.6	32.9	31.8	35.3	34.1	34.1	37.6	36.5	34.1	35.3	34.93	1.9143
	240	44.7	40	35.3	41.2	39.4	42.4	36.5	43.5	42.4	41.2	40.66	2.96431

## Sheet: Figure 3c
		Relation between rolling direction and trigger point									Relation between pitch and rolling direction
		Trigger point (μm)									Pitch (μm)
		Situation	Sample 1	Sample 2	Sample 3	Sample 4	Avg	SD			Situation	Sample 1	Sample 2	Sample 3	Sample 4	Avg	SD
		I	0	0	0	0	0	0			II	103	127	130	108	117	13.4907
		II	1	1.5	2.6	7	3.025	2.73298			III	125	137	130	127	129.75	5.25198
		III	27.86	28.6	28.16	28	28.155	0.32099			IV	210	197	223	227	214.25	13.5984
		IV	105.4	112.6	100.6	121.6	110.05	9.14385			VI	187	251	209	232	219.75	27.7774
		V	159.4	172.2	164.6	168.4	166.15	5.46596
		VI	270.6	273.4	283.2	290.6	279.45	9.18894
		Rolling direction θ (°)
		Situation	Sample 1	Sample 2	Sample 3	Sample 4	Avg	SD
		I	0	0	0	0	0	0
		II	46.4	47.2	48.5	50.2	48.075	1.66007
		III	57.2	59.4	56	58.6	57.8	1.50555
		IV	64	68.2	65.6	69	66.7	2.31229
		V	90	90	90	90	90	0
		VI	111.6	108.6	110	112.4	110.65	1.69214
		cos(θ)
		Situation	Sample 1	Sample 2	Sample 3	Sample 4	Avg	SD
		I	1	1	1	1	1	0
		II	0.68962	0.67944	0.66262	0.64011	0.66795	0.02164
		III	0.54171	0.50904	0.55919	0.52101	0.53274	0.02221
		IV	0.43837	0.37137	0.4131	0.35837	0.3953	0.03701
		V	0	0	0	0	0	0
		VI	-0.36812	-0.31896	-0.34202	-0.38107	-0.35254	0.02766

## Sheet: Figure 5a
		Ethanol Vapor Sensing
		Ethanol Concentration (%)	0	25	50	75	100
		Rolling Proportion (%)	0	11	37	74	90
		Covered Area (%)	17.462	16.958	15.593	12.79	10.852

## Sheet: Supplementary Figure 8
		Size of nanodots on rolled-up nanomembrane delaminated from AAO template
		Scale (nm)
		Anodic Voltage (V)	Data 1	Data 2	Data 3	Data 4	Data 5	Data 6	Data 7	Data 8	Data 9	Data 10	Data 11	Data 12	Data 13	Data 14	Data 15	Data 16	Data 17	Data 18	Data 19	Data 20	Data 21	Data 22	Data 23	Data 24	Data 25	Data 26	Data 27	Data 28	Data 29	Data 30
		20	61.5	76.9	69.2	69.2	69.2	61.5	53.8	69.2	53.8	61.5	61.5	69.2	61.5	53.8	76.9	53.8	53.8	53.8	76.9	61.5	46.2	46.2	46.2	61.5	61.5	61.5	61.5	53.8	46.2	61.5
		30	84.6	92.3	84.6	84.6	69.2	76.9	76.9	76.9	76.9	76.9	69.2	84.6	76.9	76.9	76.9	84.6	69.2	61.5	61.5	76.9	69.2	61.5	69.2	84.6	84.6	84.6	61.5	84.6	76.9	76.9
		40	96.2	88.5	88.5	88.5	84.6	92.3	92.3	92.3	92.3	96.2	96.3	92.3	92.3	92.3	84.6	92.3	92.3	92.3	92.3	92.3	92.3	100	100	100	107.7	100	84.6	84.6	92.3	84.6
		50	115.4	92.3	100	111.5	107.7	107.7	100	103.8	107.7	115.4	111.5	111.5	107.7	111.5		103.8	103.8	115.4	115.4	107.7	107.7	100	100	107.7	107.7	100	103.8	92.3	100	100
		60	169.2	142.3	161.5	130.8	142.3	153.8	153.8	146.2	146.2	153.8	161.5	146.2	169.2	161.5	153.8	169.2	153.8	153.8	153.8	153.8	146.2	146.2	138.5	138.5	153.8	138.5	146.2	130.8	130.8	161.5

## Sheet: Supplementary Figure 14
	Helical pitches related to interior angle of parallelogram
		Interior Angle (°)	30	45	60	75
		Pitch (μm)	75.7	39.5	24	15.5

## Sheet: Supplementary Figure 15
		Pitch and diameter of helical microstructures
		Pitch (μm)
		Total Thickness (nm)	Sample 1	Sample 2	Sample 3	Sample 4	Sample 5	Avg	SD
		90	56.7	66.7	63.3	63.3	76.7	65.34	7.31218
		120	90	100	83.3	100	90	92.66	7.23726
		Diameter (μm)
		Total Thickness (nm)	Sample 1	Sample 2	Sample 3	Sample 4	Sample 5	Avg	SD
		90	8.5	8.5	9.6	10.1	10.6	9.46	0.944987
		120	17.96	17.96	19.06	19.56	20.06	18.92	0.944987

## Sheet: Supplementary Figure 17
		Humidity Sensing
		Humidity (%)	33	52	75	97	100
		Rolling Proportion (%)	0	0	0	100	90
		Covered Area (%)	21.139	21.139	21.139	6.764	10.852
